# Supplementary material for: Farming on Mars: Treatment of basaltic regolith soil and briny water simulants sustains plant growth
Source: PLoS One. 2022 Aug 17;17(8):e0272209. doi: 10.1371/journal.pone.0272209 (PMC9385024; doi:10.1371/journal.pone.0272209)
Supplement: S1 Table — (XLSX) [file pone.0272209.s001.xlsx]

## Sheet: Sheet1
Fig. 2C	Height of plants (cm)
Replicate	Untreated	Treated
1	3.7	10
2	3.5	11
3	4.2	11.2
4	4.5	11.5
5	4.1	8.8
Average	4	10.5
SE	0.17	0.49
