# Supplementary material for: Farming on Mars: Treatment of basaltic regolith soil and briny water simulants sustains plant growth
Source: PLoS One. 2022 Aug 17;17(8):e0272209. doi: 10.1371/journal.pone.0272209 (PMC9385024; doi:10.1371/journal.pone.0272209)
Supplement: S2 Table — (XLSX) [file pone.0272209.s002.xlsx]

## Sheet: Sheet1
Fig. 4B	Height of plants (cm)
Replicates	Untreated	Treated
1	3.9	12.7
2	4.1	14.2
3	4	13.8
4	5.1	13
5	5.5	11.8
Average	4.52	13.1
SE	0.32	0.42
Fig. 4E	Fresh weight of bulbs (g)
Replicates	Untreated	Treated
1	3.4	14.8
2	2	11.5
3	3.7	10.9
4	2	10
5	4	14.8
Average	3.02	12.4
SE	0.42	1
Fig. 4G	Dry weight of plants (g)
Replicates	Untreated	Treated
1	0.3	0.3
2	0.3	0.6
3	0.3	0.5
4	0.2	0.5
5	0.35	0.7
Average	0.29	0.52
SE	0.02	0.06
