# Supplementary material for: Farming on Mars: Treatment of basaltic regolith soil and briny water simulants sustains plant growth
Source: PLoS One. 2022 Aug 17;17(8):e0272209. doi: 10.1371/journal.pone.0272209 (PMC9385024; doi:10.1371/journal.pone.0272209)
Supplement: S3 Table — (XLSX) [file pone.0272209.s003.xlsx]

## Sheet: Sheet1
Fig 5A	Absorbance at 730 nm
			Week
Replicates	0	1	2	3	4	5
1	0.011	0.19	0.41	0.65	1.48	1.5
2	0.009	0.35	0.54	0.82	1.55	1.55
3	0.018	0.4	0.49	0.67	1.3	1.31
4	0.015	0.36	0.42	0.75	1.15	1.16
5	0.022	0.25	0.86	1.4	1.8	1.88
Average	0.015	0.31	0.544	0.858	1.456	1.48
SE	0.002	0.052	0.08	0.13	0.11	0.12
Fig 5B	Salinity (PSU)
			Week
Replicates	0	1	2	3	4	5
1	34.11	10.09	12.12	10	10	11
2	25.06	15.12	14.12	10	11	12.34
3	22	20.09	37.13	23	19.8	18
4	37.05	45.07	22.14	33	33	32
5	44.38	40.08	36.4	40	36.2	37.4
Average	32.52	26.09	24.382	23.2	22	22.148
SE	4	6.9	5.3	6	5.4	5.3
Fig 5B	EC (mS/cm)
			Week
Replicates	0	1	2	3	4	5
1	38	32	30	20	25	25
2	67	40	46	52	45	45
3	49	35	30	25	35	25
4	59	48	51	47	20	45
5	35	49	33	36	50	35
Average	49.6	40.8	38	36	35	35
SE	6	3.9	4.3	6.1	5.7	4.4
